# Supplementary material for: Lingguizhugan decoction improves non-alcoholic steatohepatitis partially by modulating gut microbiota and correlated metabolites
Source: Front Cell Infect Microbiol. 2023 Jan 26;13:1066053. doi: 10.3389/fcimb.2023.1066053 (PMC9908757; doi:10.3389/fcimb.2023.1066053)
Supplement: Supplementary file 1 [file DataSheet_1.zip]

Archive with 5 entries (5 files):
- Supplemental Table2.xlsx
- Supplemental Table3.xlsx
- Supplemental Table4.xlsx
- Supplemental Table1.xlsx
- Supplemental Table5.xlsx
