# Supplementary material for: Lingguizhugan decoction improves non-alcoholic steatohepatitis partially by modulating gut microbiota and correlated metabolites
Source: Front Cell Infect Microbiol. 2023 Jan 26;13:1066053. doi: 10.3389/fcimb.2023.1066053 (PMC9908757; doi:10.3389/fcimb.2023.1066053)
Supplement: Supplementary file 1 [file DataSheet_1.zip › Supplemental Table2.xlsx]

## Sheet: 99 significantly changed 
Class	Metabolite	P	FC	log2FC	VIP	Retention time/min	m/z	Chemical Formula
Fatty Acids	12-Hydroxystearic acid	0.0151515	0.348809	-1.51949	1.0463	11.816	300.3	C18H36O3
Fatty Acids	2,2-Dimethylsuccinic acid	0.02948	0.0626798	-3.99586	1.0423	6.7	146.1	C6H10O4
Organic Acids	2-Hydroxy-2-methylbutyric acid	0.00499812	0.066217	-3.91665	1.37425	4.7	118.1	C5H10O3
Fatty Acids	2-Hydroxy-3-methylbutyric acid	0.0021645	0.0475835	-4.3934	1.27805	5.3	118.1	C5H10O3
Organic Acids	2-Hydroxybutyric acid	0.004329	0.0384841	-4.69959	1.01146	4.3	104	C4H8O3
Fatty Acids	2-Methy-4-pentenoic acid	0.000254615	0.253748	-1.97853	1.48851	6.5	114.1	C6H10O2
Amino Acids	2-Phenylglycine	0.00477182	0.0278854	-5.16434	1.23841	4	151.1	C8H9NO2
Phenylpropanoids	3,4-Dihydroxyhydrocinnamic acid	0.000702829	0.193891	-2.36668	1.46482	3.2	182.1	C9H10O4
Phenols	3-Hydroxyphenylacetic acid	0.0021645	0.0410682	-4.60583	1.56553	5.4	152	C8H8O3
Organic Acids	3-Methyl-2-oxopentanoic acid	0.0021645	0.100983	-3.30781	1.11107	10	130.1	C6H10O3
Fatty Acids	3-Methyladipic acid	0.0021645	0.0899427	-3.47485	1.31183	7	160.1	C7H12O4
Amino Acids	5-Aminolevulinic acid	0.0021645	0.195965	-2.35133	1.31334	3.3	131.1	C5H9NO3
Fatty Acids	9E-tetradecenoic acid	0.0233557	3.44913	1.78623	1.1563	12	226.2	C14H26O2
Amino Acids	Acetylglycine	0.0021645	0.210789	-2.24613	1.34339	2.8	117	C4H7NO3
Amino Acids	Alanine	0.0021645	0.226605	-2.14175	1.37895	1.7	89	C3H7NO2
Organic Acids	alpha-Ketoisovaleric acid	0.0021645	0.0885074	-3.49806	1.10867	9.4	116	C5H8O3
Amino Acids	Aminocaproic acid	0.0021645	0.130251	-2.94064	1.50009	2.6	131.1	C6H13NO2
Peptides	Anserine	0.0021645	0.0265698	-5.23407	1.39995	0.8	240.1	C10H16N4O3
Amino Acids	Asparagine	0.0167114	0.0167996	-5.89543	1.19469	3.3	132.1	C4H8N2O3
Fatty Acids	Azelaic acid	0.0021645	0.237475	-2.07415	1.29024	7.8	188.1	C9H16O4
Amino Acids	beta-Alanine	0.004329	0.175863	-2.50748	1.34694	1.5	89	C3H7NO2
SCFAs	Caproic acid	0.0021645	0.156402	-2.67667	1.26966	7.8	116.1	C6H12O2
Fatty Acids	Citraconic acid	0.0021645	0.426978	-1.22777	1.04063	6.9	130	C5H6O4
Amino Acids	Citrulline	0.0021645	0.196049	-2.35071	1.11448	1.6	175.1	C6H13N3O3
Phenylpropanoids	Coumaric acid/4-Hydroxycinnamic acid	0.0021645	0.0674042	-3.89102	1.40767	6.134	164.2	C9H8O3
Bile Acids	DCA	0.00447173	3.08462	1.62509	1.30744	11.196	392.3	C24H40O4
Amino Acids	Dimethylglycine	0.0021645	0.0798015	-3.64744	1.1656	1.6	103.1	C4H9NO2
Fatty Acids	EPA	0.0021645	0.0697219	-3.84224	1.27811	12.208	302.2	C20H30O2
SCFAs	Ethylmethylacetic acid	0.025974	0.215931	-2.21136	1.083	6.2	102.1	C5H10O2
Organic Acids	Fumaric acid	0.0151515	0.281698	-1.82778	1.24485	6.7	116	C4H4O4
Amino Acids	GABA	0.0151515	0.429995	-1.21761	1.05199	1.8	103.1	C4H9NO2
Benzoic Acids	Gallic acid	0.0046555	0.432996	-1.20757	1.3024	3.2	170	C7H6O5
Peptides	gamma-Glutamylalanine	0.00433691	0.00324335	-8.2683	1.11187	4.1	218.1	C8H14N2O5
Bile Acids	GCA	0.0021645	5.25004	2.39233	1.00618	9.879	465.3	C26H43NO6
Bile Acids	GCDCA	0.0129066	103.651	6.69559	1.03071	10.679	449.3	C26H43NO5
Bile Acids	GDCA	0.00499812	34.6599	5.11519	1.16865	10.901	449.3	C26H43NO5
Bile Acids	GHDCA	0.0021645	5.41764	2.43767	1.16829	9.616	471.6	C26H42NNaO5
Organic Acids	Glutaconic acid	0.0021645	0.167846	-2.57479	1.26177	3.8	130	C5H6O4
Amino Acids	Glutamic acid	0.0021645	0.260663	-1.93974	1.25501	3.3	147.1	C5H9NO4
Organic Acids	Glutaric acid	0.0021645	0.0340375	-4.87673	1.43447	6.3	132	C5H8O4
Amino Acids	Glycine	0.0021645	0.394519	-1.34183	1.04062	1.3	75	C2H5NO2
Peptides	Glycylproline	0.0021645	0.117784	-3.08579	1.24529	2.6	172.1	C7H12N2O3
Fatty Acids	Heptanoic acid	0.0021645	0.0888067	-3.49319	1.18791	8.9	130.1	C7H14O2
Amino Acids	Homocitrulline	0.0021645	0.333404	-1.58466	1.10075	2.2	189.1	C7H15N3O3
Amino Acids	Homoserine	0.00102118	0.240072	-2.05846	1.47633	1.5	119.1	C4H9NO3
Phenols	Homovanillic acid	0.00477182	0.0384383	-4.70131	1.12354	4.7	182.1	C9H10O4
Imidazoles	Imidazolepropionic acid	0.004329	0.0653627	-3.93539	1.26111	2.1	140.1	C6H8N2O2
Indoles	Indole-3-carboxylic acid	0.0411255	0.248505	-2.00865	1.03251	6.6	161	C9H7NO2
Bile Acids	isoalloLCA	0.0021645	0.473801	-1.07765	1.20338	11.176	376.3	C24H40O3
SCFAs	Isocaproic acid	0.0021645	0.36955	-1.43616	1.41284	7.6	116.1	C6H12O2
Bile Acids	isoDCA	0.00852316	3.81627	1.93216	1.25432	11.612	392.3	C24H40O4
Amino Acids	Isoleucine	0.0021645	0.212271	-2.23602	1.34237	4.1	131.1	C6H13NO2
Organic Acids	Ketoleucine	0.0021645	0.124914	-3.00099	1.10582	10.1	130.1	C6H10O3
Bile Acids	LCA-3S	0.004329	54.6189	5.77133	1.13564	10.867	456.3	C24H40O6S
Amino Acids	Leucine	0.0021645	0.206493	-2.27583	1.37636	4.3	131.1	C6H13NO2
Amino Acids	Lysine	0.0021645	0.228873	-2.12738	1.41154	0.8	146.1	C6H14N2O2
Amino Acids	Methionine	0.0021645	0.282388	-1.82425	1.21463	3.6	149.1	C5H11NO2S
Fatty Acids	Methylglutaric acid	0.0151515	0.193455	-2.36993	1.17743	6.7	146.1	C6H10O4
Fatty Acids	Methylsuccinic acid	0.0021645	0.0739084	-3.75812	1.45412	6.3	132	C5H8O4
Amino Acids	N-Acetyalanine	0.004329	0.424681	-1.23555	1.14491	5	131.1	C5H9NO3
Amino Acids	N-Acetyaspartic acid	0.00865801	0.160285	-2.64129	1.09761	5.6	175	C6H9NO5
Carbohydrates	N-Acetylneuraminic acid	0.004329	0.214496	-2.22098	1.308	2.207	309.1	C11H19NO9
Amino Acids	N-Acetylserine	0.0021645	0.0373775	-4.74169	1.3378	2.6	147.1	C5H9NO4
Bile Acids	NorDCA	0.0021645	9.75683	3.28641	1.27701	10.799	378.6	C23H38O4
Amino Acids	Norleucine	0.0021645	0.262876	-1.92754	1.40716	4.4	131.1	C6H13NO2
Amino Acids	Norvaline	0.00865801	0.11628	-3.10433	1.11184	3.6	117.1	C5H11NO2
Amino Acids	N-Phenylacetylphenylalanine	0.00865801	0.453502	-1.14082	1.04164	9	283.1	C17H17NO3
Fatty Acids	Octanoic acid	0.00865801	0.238023	-2.07083	1.17229	9.9	144.1	C8H16O2
Carnitines	Oleylcarnitine	0.004329	9.24717	3.20901	1.28831	11.588	425.4	C25H47NO4
Amino Acids	Ornithine	0.00865801	0.243313	-2.03911	1.23716	0.8	132.1	C5H12N2O2
Fatty Acids	Palmitoleic acid	0.0440344	2.05232	1.03725	1.03569	12.5	254.2	C16H30O2
Carnitines	Palmitoylcarnitine	0.0021645	5.25798	2.39451	1.31365	11.523	399.3	C23H45NO4
Amino Acids	Phenylalanine	0.004329	0.330378	-1.59781	1.2514	4.7	165.1	C9H11NO2
Benzenoids	Phenylpyruvic acid	0.00865801	0.0916236	-3.44814	1.11112	10.1	164	C9H8O3
Benzoic Acids	Phthalic acid	0.0021645	0.422405	-1.2433	1.35121	6.7	166	C8H6O4
Pyridines	Picolinic acid	0.0021645	0.0801645	-3.64089	1.15326	5.7	123	C6H5NO2
Amino Acids	Pipecolic acid	0.00865801	0.24512	-2.02844	1.03229	2.8	129.1	C6H11NO2
Amino Acids	Proline	0.0021645	0.20711	-2.27153	1.28584	2.3	115.1	C5H9NO2
Amino Acids	Pyroglutamic acid	0.0021645	0.230664	-2.11614	1.28229	3.3	129	C5H7NO3
Organic Acids	Pyruvic acid	0.0021645	0.0784597	-3.67191	1.25235	8.4	88	C3H4O3
Carbohydrates	Ribulose	0.004329	0.159347	-2.64976	1.29755	4.2	150.1	C5H10O5
Fatty Acids	Ricinoleic acid	0.004329	11.2765	3.49524	1.09199	11.555	298.3	C18H34O3
Benzoic Acids	Salicyluric acid	0.000132203	0.143533	-2.80055	1.55768	6.2	195.1	C9H9NO4
Fatty Acids	Sebacic acid	0.0021645	0.180971	-2.46617	1.23297	8.4	202.1	C10H18O4
Amino Acids	Serine	0.0021645	0.364061	-1.45775	1.2219	1.4	105	C3H7NO3
Organic Acids	Shikimic acid	0.0151515	0.153592	-2.70282	1.23703	2.7	174.1	C7H10O5
Carnitines	Stearylcarnitine	0.00865801	2.79605	1.48339	1.14542	11.852	427.4	C25H49NO4
Bile Acids	TaMCA/TbMCA	0.00779583	85.7481	6.42203	1.07287	6.39	515.7	C26H45NO7S
Bile Acids	TCA	0.0021645	17.6148	4.13872	1.05313	7.701	515.3	C26H45NO7S
Bile Acids	TDCA	0.0021645	6.34507	2.66564	1.201	9.29	499.3	C26H45NO6S
Bile Acids	TDHCA	0.0241241	2.05987	1.04255	1.12032	9.28	509.7	C26H39NO7S
Carnitines	Tetradecanoylcarnitine	0.0151515	5.05689	2.33825	1.12289	11.119	371.3	C21H41NO4
Bile Acids	THDCA	0.00865801	6.53846	2.70895	1.13216	7.451	499.7	C26H45NO6S
Amino Acids	Threonine	0.0021645	0.34727	-1.52587	1.43066	1.8	119.1	C4H9NO3
Amino Acids	Tryptophan	0.00865801	0.454235	-1.13849	1.1552	4.9	204.1	C11H12N2O2
Bile Acids	TUDCA	0.0200224	1.68305	0.751077	1.11826	7.361	499.3	C26H45NO6S
Amino Acids	Tyrosine	0.0021645	0.351326	-1.50912	1.24262	3.3	181.1	C9H11NO3
Amino Acids	Valine	0.0021645	0.199628	-2.32461	1.41302	3.2	117.1	C5H11NO2
Carbohydrates	Xylulose	0.0021645	0.145848	-2.77746	1.34796	4.2	150.1	C5H10O5
