# Supplementary material for: Lingguizhugan decoction improves non-alcoholic steatohepatitis partially by modulating gut microbiota and correlated metabolites
Source: Front Cell Infect Microbiol. 2023 Jan 26;13:1066053. doi: 10.3389/fcimb.2023.1066053 (PMC9908757; doi:10.3389/fcimb.2023.1066053)
Supplement: Supplementary file 1 [file DataSheet_1.zip › Supplemental Table3.xlsx]

## Sheet: 109 significantly changed
Class	Metabolite	P	FC	log2FC	VIP	Retention time/min	m/z	Chemical Formula
Fatty Acids	12-Hydroxystearic acid	0.0411255	0.472522	-1.08155	1.03469	11.816	300.3	C18H36O3
Fatty Acids	12-Tridecenoic acid	0.0636694	0.0492958	-4.34239	1.24827	11.669	212.3	C13H24O2
Fatty Acids	2,2-Dimethyladipic acid	0.0889346	2.40945	1.2687	1.08496	6.862	174.2	C8H14O4
Fatty Acids	2,2-Dimethylsuccinic acid	0.0729673	17.1931	4.10376	1.18299	6.7	146.1	C6H10O4
Organic Acids	2-Hydroxy-2-methylbutyric acid	0.00499812	8.24675	3.04383	1.58812	4.7	118.1	C5H10O3
Fatty Acids	2-Hydroxy-3-methylbutyric acid	0.0021645	89.7194	6.48735	1.37523	5.3	118.1	C5H10O3
Organic Acids	2-Hydroxybutyric acid	0.0021645	47.2689	5.56282	1.25704	4.3	104	C4H8O3
Fatty Acids	2-Hydroxycaproic acid	0.169588	1.49939	0.584379	1.00156	6.5	132.1	C6H12O3
Organic Acids	2-Hydroxyglutaric acid	0.025974	2.38419	1.2535	1.06256	6	148	C5H8O5
Fatty Acids	2-Methy-4-pentenoic acid	0.0021645	3.36676	1.75136	1.5325	6.5	114.1	C6H10O2
Phenylpropanoids	3,4-Dihydroxyhydrocinnamic acid	0.065081	19.8182	4.30876	1.12524	3.2	182.1	C9H10O4
Phenols	3-Hydroxyphenylacetic acid	0.0021645	2.85944	1.51573	1.06918	5.4	152	C8H8O3
Organic Acids	3-Methyl-2-oxopentanoic acid	0.00865801	5.36445	2.42343	1.06208	10	130.1	C6H10O3
Benzoic Acids	4-Hydroxybenzoic acid	0.0021645	2.04341	1.03098	1.18444	5.2	138	C7H6O3
Amino Acids	5-Aminolevulinic acid	0.0021645	5.80248	2.53667	1.45048	3.3	131.1	C5H9NO3
SCFAs	Acetic acid	0.00865801	2.00675	1.00486	1.25356	3.5	60	C2H4O2
Amino Acids	Acetylglycine	0.0021645	4.85595	2.27975	1.66922	2.8	117	C4H7NO3
Organic Acids	Aconitic acid	0.00433691	1595.26	10.6396	1.45215	6.3	174	C6H6O6
Amino Acids	Alanine	2.73465e-05	4.24847	2.08695	1.72456	1.7	89	C3H7NO2
Organic Acids	alpha-Ketoisovaleric acid	0.004329	7.73409	2.95123	1.00789	9.4	116	C5H8O3
Amino Acids	Aminoadipic acid	0.004329	0.0463816	-4.4303	1.11406	4.9	161.1	C6H11NO4
Amino Acids	Aminocaproic acid	0.0151515	2.3444	1.22922	1.07725	2.6	131.1	C6H13NO2
Bile Acids	apoCA	0.0189445	0.380651	-1.39346	1.42246	10.852	390.6	C24H38O4
Amino Acids	Arginine	0.00865801	4.03621	2.013	1.21382	0.8	174.1	C6H14N4O2
Amino Acids	Asparagine	0.00366455	1425.14	10.4769	1.12808	3.3	132.1	C4H8N2O3
Bile Acids	bDCA	0.0224802	0.324232	-1.6249	1.32458	10.602	392.6	C24H40O4
Bile Acids	bHDCA	0.0021645	0.156033	-2.68007	1.34628	9.925	392.3	C24H40O4
Bile Acids	bUDCA	0.0021645	0.289879	-1.78648	1.35856	9.671	392.3	C24H40O4
Organic Acids	Citric acid	0.0021645	61.4707	5.94183	1.39249	7.6	192	C6H8O7
Amino Acids	Citrulline	0.0649351	1.70374	0.768701	1.13103	1.6	175.1	C6H13N3O3
Phenylpropanoids	Coumaric acid/4-Hydroxycinnamic acid	0.0021645	43.8794	5.45547	1.53996	6.134	164.2	C9H8O3
Bile Acids	DCA	0.00258597	0.25281	-1.98388	1.61175	11.196	392.3	C24H40O4
Amino Acids	Dimethylglycine	0.00865801	6.40402	2.67898	1.17496	1.6	103.1	C4H9NO2
Fatty Acids	Dodecanoic acid	0.0021645	0.24757	-2.01409	1.42905	11.8	200.2	C12H24O2
Carbohydrates	Erythronic acid	0.0021645	86.8497	6.44045	1.31368	2	136	C4H8O5
Carbohydrates	Fructose	0.0021645	32.0195	5.00088	1.1424	3.8	180.1	C6H12O6
Benzoic Acids	Gallic acid	0.025974	2.66421	1.41371	1.30978	3.2	170	C7H6O5
Peptides	gamma-Glutamylalanine	0.00433691	327.666	8.35608	1.6796	4.1	218.1	C8H14N2O5
Bile Acids	GCDCA	0.025974	0.0380388	-4.71639	1.05107	10.679	449.3	C26H43NO5
Bile Acids	GDCA	0.0129066	0.00766988	-7.02658	1.31866	10.901	449.3	C26H43NO5
Bile Acids	GHDCA	0.00865801	0.100148	-3.31979	1.32989	9.616	471.6	C26H42NNaO5
Carbohydrates	Gluconolactone	0.0021645	362.911	8.50347	1.32889	1.9	178	C6H10O6
Organic Acids	Glutaconic acid	0.004329	8.13991	3.02501	1.03602	3.8	130	C5H6O4
Amino Acids	Glutamic acid	0.00899358	2.98831	1.57933	1.30027	3.3	147.1	C5H9NO4
Amino Acids	Glutamine	0.0411255	2.40277	1.2647	1.08733	1.4	146.1	C5H10N2O3
Organic Acids	Glutaric acid	0.0021645	9.68981	3.27647	1.54541	6.3	132	C5H8O4
Carbohydrates	Glyceric acid	0.0151515	9.06347	3.18006	1.31506	2.3	106	C3H6O4
Organic Acids	Glycolic acid	0.00013843	2.37779	1.24962	1.74124	2.7	76	C2H4O3
Organic Acids	Guanidoacetic acid	0.0129066	76.658	6.26036	1.03294	1.6	117.1	C3H7N3O2
Bile Acids	HDCA	0.0021645	0.191969	-2.38105	1.45811	10.211	392.3	C24H40O4
Amino Acids	Histidine	0.00865801	3.73749	1.90207	1.0224	0.8	155.1	C6H9N3O2
Amino Acids	Homocitrulline	0.0021645	2.51796	1.33225	1.3958	2.2	189.1	C7H15N3O3
Phenols	Homovanillic acid	0.0193734	68.0757	6.08907	1.11435	4.7	182.1	C9H10O4
Imidazoles	Imidazolepropionic acid	0.0021645	29.3512	4.87535	1.56159	2.1	140.1	C6H8N2O2
Indoles	Indole-3-carboxaldehyde	0.0021645	7.55472	2.91738	1.455	9.8	145.1	C9H7NO
Indoles	Indole-3-carboxylic acid	0.0151515	3.59268	1.84506	1.02487	6.6	161	C9H7NO2
Indoles	Indole-3-pyruvic acid	0.0021645	10.3633	3.3734	1.05046	9.9	203.1	C11H9NO3
Indoles	Indolelactic acid	0.025974	18.5612	4.21422	1.1903	6.5	205.1	C11H11NO3
SCFAs	Isocaproic acid	0.00950024	1.76916	0.823063	1.41578	7.6	116.1	C6H12O2
Bile Acids	isoDCA	0.0256055	0.411496	-1.28105	1.29845	11.612	392.3	C24H40O4
Bile Acids	isoLCA	0.0411255	0.225658	-2.14779	1.18797	11.293	376.3	C24H40O3
Fatty Acids	Itaconic acid	0.0249921	28.9493	4.85546	1.02839	6.4	130	C5H6O4
Organic Acids	Ketoleucine	0.0151515	5.76188	2.52654	1.0011	10.1	130.1	C6H10O3
Organic Acids	Lactic acid	0.937229	16.0665	4.00598	1.13526	3.3	90	C3H6O3
Bile Acids	LCA	0.004329	0.159377	-2.64948	1.39316	11.693	376.3	C24H40O3
Organic Acids	Malic acid	0.0021645	0.357037	-1.48586	1.13416	5.7	134	C4H6O5
Benzenoids	Mandelic acid	0.00865801	8.01857	3.00334	1.27332	5.8	152	C8H8O3
Organic Acids	Methylmalonic acid	0.004329	0.0610371	-4.03417	1.27653	6	118	C4H6O4
Carnitines	Methylmalonylcarnitine	0.004329	4.7935	2.26108	1.05539	5.2	261.1	C11H19NO6
Fatty Acids	Methylsuccinic acid	0.0021645	4.8636	2.28203	1.35905	6.3	132	C5H8O4
Fatty Acids	Myristic acid	0.004329	0.116137	-3.1061	1.12463	12.4	228.2	C14H28O2
Fatty Acids	Myristoleic acid	0.00865801	0.242306	-2.0451	1.35727	11.9	226.2	C14H26O2
Amino Acids	N-Acetyalanine	0.004329	4.47744	2.16267	1.35266	5	131.1	C5H9NO3
Amino Acids	N-Acetyaspartic acid	0.0021645	15.7533	3.97758	1.51829	5.6	175	C6H9NO5
Carbohydrates	N-Acetylneuraminic acid	0.00192739	4.44341	2.15167	1.57568	2.207	309.1	C11H19NO9
Amino Acids	N-Acetylserine	0.0021645	16.9423	4.08256	1.62729	2.6	147.1	C5H9NO4
Amino Acids	N-Acetytyrosine	0.0649351	3.25902	1.70444	1.24637	5.8	223.1	C11H13NO4
Bile Acids	NorDCA	0.0021645	0.100854	-3.30966	1.44105	10.799	378.6	C23H38O4
Amino Acids	Norleucine	0.0649351	1.88158	0.911946	1.22797	4.4	131.1	C6H13NO2
Amino Acids	N-Phenylacetylphenylalanine	0.0070961	2.65362	1.40796	1.26705	9	283.1	C17H17NO3
Carnitines	Oleylcarnitine	0.0906164	0.503496	-0.989948	1.09501	11.588	425.4	C25H47NO4
Benzenoids	ortho-Hydroxyphenylacetic acid	0.00366455	123.507	6.94845	1.03582	5.8	152	C8H8O3
Organic Acids	Oxoglutaric acid	0.0021645	31.7721	4.98969	1.31622	9.5	146	C5H6O5
Fatty Acids	Palmitelaidic acid	0.025974	0.163703	-2.61085	1.26508	12.6	254.2	C16H30O2
Fatty Acids	Palmitoleic acid	0.004329	0.301157	-1.73141	1.42457	12.5	254.2	C16H30O2
Phenylpropanoic Acids	Phenyllactic acid	0.179654	19.9473	4.31812	1.1432	6.7	166.1	C9H10O3
Benzoic Acids	Phthalic acid	0.0649351	1.52069	0.604722	1.11948	6.7	166	C8H6O4
SCFAs	Propionic acid	0.0151515	4.56579	2.19087	1.17908	4.3	74	C3H6O2
Amino Acids	Pyroglutamic acid	0.0021645	3.32012	1.73124	1.29177	3.3	129	C5H7NO3
Organic Acids	Pyrrole-2-carboxylic acid	0.0021645	3.82025	1.93367	1.00603	5.4	111	C5H5NO2
Organic Acids	Pyruvic acid	0.0021645	39.1352	5.2904	1.03984	8.4	88	C3H4O3
Organic Acids	Quinic acid	0.00499812	166.79	7.38189	1.39157	2.8	192.1	C7H12O6
Carbohydrates	Ribulose	0.004329	6.86751	2.77979	1.23997	4.2	150.1	C5H10O5
Benzoic Acids	Salicyluric acid	0.0021645	9.96364	3.31667	1.03098	6.2	195.1	C9H9NO4
Amino Acids	Sarcosine	0.0404167	2.00777	1.00559	1.33403	1.4	89	C3H7NO2
Organic Acids	Shikimic acid	0.0021645	16.7447	4.06563	1.15259	2.7	174.1	C7H10O5
Carnitines	Stearylcarnitine	0.0911118	0.538685	-0.892486	1.18648	11.852	427.4	C25H49NO4
Organic Acids	Succinic acid	0.0021645	0.0845046	-3.56483	1.31046	6	118	C4H6O4
Bile Acids	TCA	0.02948	0.0116891	-6.41869	1.06425	7.701	515.3	C26H45NO7S
Bile Acids	TCDCA	0.0930736	0.185959	-2.42694	1.13063	8.931	499.3	C26H45NO6S
Bile Acids	TDCA	0.004329	0.167165	-2.58065	1.3557	9.29	499.3	C26H45NO6S
Bile Acids	THDCA	0.0411255	0.063313	-3.98136	1.13811	7.451	499.7	C26H45NO6S
Carbohydrates	Threonic acid	0.0021645	12.6527	3.66137	1.27959	2	136	C4H8O5
Amino Acids	Threonine	0.0021645	2.00597	1.0043	1.23479	1.8	119.1	C4H9NO3
Amino Acids	Tryptophan	0.00865801	2.69281	1.42911	1.10242	4.9	204.1	C11H12N2O2
Fatty Acids	Undecanoic acid	0.0021645	0.151508	-2.72253	1.44702	11.5	186.2	C11H22O2
SCFAs	Valeric acid	0.00865801	0.347207	-1.52613	1.31904	6.6	102.1	C5H10O2
Amino Acids	Valine	0.004329	2.08304	1.05869	1.09049	3.2	117.1	C5H11NO2
Carbohydrates	Xylulose	0.004329	6.74505	2.75383	1.28929	4.2	150.1	C5H10O5
