# Supplementary material for: Lingguizhugan decoction improves non-alcoholic steatohepatitis partially by modulating gut microbiota and correlated metabolites
Source: Front Cell Infect Microbiol. 2023 Jan 26;13:1066053. doi: 10.3389/fcimb.2023.1066053 (PMC9908757; doi:10.3389/fcimb.2023.1066053)
Supplement: Supplementary file 1 [file DataSheet_1.zip › Supplemental Table4.xlsx]

## Sheet: Chao1_KW_poc-test_dunn_Pvalue
ID	Con	NASH
NASH	1	NA
LGZG	1	1

## Sheet: Simpson_KW_poc-test_dunn_Pvalue
ID	Con	NASH
NASH	0.838456	NA
LGZG	0.838456	0.838456

## Sheet: Shannon_KW_poc-test_dunn_Pvalue
ID	Con	NASH
NASH	1	NA
LGZG	0.583098	0.583098
