# Supplementary material for: Lingguizhugan decoction improves non-alcoholic steatohepatitis partially by modulating gut microbiota and correlated metabolites
Source: Front Cell Infect Microbiol. 2023 Jan 26;13:1066053. doi: 10.3389/fcimb.2023.1066053 (PMC9908757; doi:10.3389/fcimb.2023.1066053)
Supplement: Supplementary file 1 [file DataSheet_1.zip › Supplemental Table1.xlsx]

## Sheet: NASH VS control 26
genus	Mean(Control)	Mean(NASH)	SD(Control)	SD(NASH)	P value
Harryflintia	2.125e-05	0.000353396	7.41702e-06	5.89978e-05	7.93651e-06
Ruminococcus_1	0.0209016	0.273726	0.0084778	0.0536186	0.000119048
Odoribacter	0.000113528	0.000694279	2.24155e-05	0.000140906	0.000515873
A2	8.72575e-05	0.000579389	6.43566e-05	0.000119645	0.00128571
Ruminococcaceae_UCG-007	0.000160628	1.76217e-05	3.93216e-05	6.59358e-06	0.00138889
Prevotellaceae_Ga6A1_group	0.000185212	0.0299106	0.000127262	0.00868842	0.00186508
Faecalibaculum	5.1887e-05	0.00434497	2.44529e-05	0.00132581	0.00280952
uncultured_bacterium_f_Family_XIII	0.0012865	0.000336761	0.00030299	6.50331e-05	0.0037381
Butyricimonas	0.000522446	0.00142506	0.000168128	0.000249745	0.00435714
Family_XIII_UCG-001	0.000404571	3.75043e-05	0.000131709	1.50982e-05	0.00675397
Clostridium_sensu_stricto_1	0.0115787	0.0564003	0.00506129	0.0156788	0.00744444
Rikenellaceae_RC9_gut_group	5.66441e-05	0.00314309	2.52635e-05	0.0011824	0.00924603
Ruminococcaceae_UCG-004	0.00162184	0.00455546	0.000297655	0.00109299	0.00970635
Lactobacillus	0.389036	0.0667398	0.127006	0.0509159	0.0172619
uncultured_bacterium_o_Rhodospirillales	3.38792e-05	0.000361121	2.15796e-05	0.000138446	0.0184286
Ruminococcus_2	0.00115235	1.06735e-05	0.000490416	4.99518e-06	0.0187619
Bacteroides	0.00438253	0.0101878	0.00133722	0.00226033	0.0253175
Ruminococcaceae_UCG-014	0.0253499	0.00517825	0.00895342	0.0023899	0.0273413
Pygmaiobacter	0.00063654	8.16058e-05	0.000257702	3.10433e-05	0.0306587
[Eubacterium]_xylanophilum_group	0.00647646	0.000375225	0.00285473	0.00014169	0.0310714
Lactococcus	0.000438188	2.57233e-06	0.00020511	2.57233e-06	0.032627
Alloprevotella	0.000343031	0.0100042	0.000133122	0.00467713	0.0384603
Prevotellaceae_UCG-001	0.000716834	6.84251e-05	0.000312257	3.34923e-05	0.0385079
Ruminiclostridium_6	0.00911855	5.95726e-05	0.00443029	2.61158e-05	0.0401429
uncultured_bacterium_o_Mollicutes_RF39	0.00128056	3.32535e-06	0.00065136	3.32535e-06	0.0498016
Peptococcus	0.000358719	0.000975973	0.000170992	0.000264382	0.0498333

## Sheet: LGZG VS NASH 51
genus	Mean(LGZG)	Mean(NASH)	SD(LGZG)	SD(NASH)	P value
Ruminococcaceae_UCG-009	0.000180698	0.0010911	5.41996e-05	0.000117304	0
Ruminococcaceae_UCG-010	0.000556033	0.00289451	0.000204814	0.000369472	7.63359e-05
Ruminococcus_1	0.00499323	0.273726	0.00254055	0.0536186	0.000236641
A2	1.77079e-05	0.000579389	9.61848e-06	0.000119645	0.000351145
Tyzzerella	7.57094e-05	0.00120045	5.07245e-05	0.000239611	0.000381679
Odoribacter	7.48498e-05	0.000694279	1.47611e-05	0.000140906	0.000526718
uncultured_bacterium_o_Clostridiales	0.000195044	0.00264738	8.50024e-05	0.000564531	0.000603053
Ruminiclostridium	1.3019e-05	0.000585718	1.01769e-05	0.000136523	0.000717557
Harryflintia	6.87482e-05	0.000353396	3.93788e-05	5.89978e-05	0.000832061
Ruminococcaceae_UCG-004	0.000233726	0.00455546	0.000106796	0.00109299	0.000877863
Anaerovorax	2.59254e-05	0.00040148	2.59254e-05	9.56524e-05	0.0011374
uncultured_bacterium_f_Lachnospiraceae	0.0145452	0.0576993	0.00405049	0.0106627	0.00117557
Allobaculum	0.00536535	0.000388884	0.00131041	0.00012664	0.00119084
uncultured_bacterium_f_Ruminococcaceae	0.0107893	0.0482156	0.00288068	0.00962958	0.00126718
Ruminiclostridium_9	0.00496857	0.0264685	0.00156671	0.00604857	0.00208397
Blautia	0.0345834	0.000944022	0.00993337	0.000242341	0.00233588
GCA-900066225	0.000215828	0.000774151	2.42418e-05	0.000166285	0.00261069
uncultured_bacterium_f_Christensenellaceae	0.000217109	4.28357e-05	5.35027e-05	1.01818e-05	0.00345802
Faecalibaculum	0.0279716	0.00434497	0.00746709	0.00132581	0.00412214
Microcystis_PCC-7914	3.22647e-05	0.000144306	1.19969e-05	3.39115e-05	0.0041374
Prevotellaceae_Ga6A1_group	0.00290821	0.0299106	0.00166965	0.00868842	0.00461069
Oscillibacter	0.0010798	0.00491358	0.000471414	0.0012096	0.00585496
uncultured_bacterium_f_Erysipelotrichaceae	0.00118471	0.000463348	0.000185837	0.000159187	0.00592366
Lachnospiraceae_FCS020_group	5.74261e-05	0.000177304	2.28348e-05	3.40941e-05	0.0061374
Christensenellaceae_R-7_group	0.00132817	0.00365043	0.000360826	0.000709443	0.00624427
GCA-900066575	0.000267349	0.00147621	7.6905e-05	0.000414063	0.00685496
Eubacterium	0.000460799	1.53214e-06	0.000162719	1.53214e-06	0.00729771
Peptococcus	0.000196416	0.000975973	8.82349e-05	0.000264382	0.00774809
Intestinimonas	0.00283674	0.035247	0.00135507	0.0115534	0.00821374
Aerococcus	0.000735118	4.04886e-05	0.000250215	1.598e-05	0.00843511
Butyricimonas	0.000616599	0.00142506	0.000173631	0.000249745	0.0104198
Lachnospiraceae_NK4A136_group	0.00199657	0.0443231	0.000802863	0.0160143	0.0109695
[Eubacterium]_xylanophilum_group	5.13327e-06	0.000375225	3.24681e-06	0.00014169	0.0116947
[Ruminococcus]_torques_group	0.00158975	6.67046e-06	0.000609432	4.2188e-06	0.0118931
Lachnospiraceae_UCG-006	1.64569e-05	6.7963e-05	8.69732e-06	1.79784e-05	0.0123817
Prevotellaceae_UCG-001	0.00124894	6.84251e-05	0.00046711	3.34923e-05	0.0139695
Rikenellaceae_RC9_gut_group	0.000172769	0.00314309	0.000172769	0.0011824	0.0148321
Adlercreutzia	0.000922968	0.000384574	0.000186704	0.000125354	0.0182977
Klebsiella	8.29499e-05	0.000204774	2.47557e-05	4.58596e-05	0.0210305
Coriobacteriaceae_UCG-002	0.00200786	6.34226e-05	0.000832809	2.93994e-05	0.0211756
Dubosiella	0.00582117	0.000948603	0.00208491	0.000310158	0.0224962
Alistipes	0.000994291	0.00279367	0.000218031	0.000750314	0.0230763
uncultured_bacterium_o_Rhodospirillales	5.62419e-05	0.000361121	3.30657e-05	0.000138446	0.0334656
Defluviitaleaceae_UCG-011	9.62895e-05	4.41232e-05	1.83359e-05	1.63715e-05	0.0347176
Ruminiclostridium_5	0.000149019	0.0005253	5.67291e-05	0.000168858	0.0354427
Ruminococcaceae_UCG-005	0.00169376	0.00689449	0.00143086	0.00201143	0.0360611
UBA1819	0.000642023	0.000165524	0.000216661	6.61e-05	0.0364046
Parvibacter	0.000389901	7.21608e-05	0.000148278	3.56522e-05	0.037771
Muribaculum	0.000453292	6.30303e-05	0.000187268	2.45303e-05	0.0394122
Parasutterella	0.00526327	0.000761602	0.00222185	0.000280979	0.0441832
Eisenbergiella	0.00010303	6.69022e-06	4.78583e-05	6.69022e-06	0.0464275
