# Supplementary material for: Lingguizhugan decoction improves non-alcoholic steatohepatitis partially by modulating gut microbiota and correlated metabolites
Source: Front Cell Infect Microbiol. 2023 Jan 26;13:1066053. doi: 10.3389/fcimb.2023.1066053 (PMC9908757; doi:10.3389/fcimb.2023.1066053)
Supplement: Supplementary file 1 [file DataSheet_1.zip › Supplemental Table5.xlsx]

## Sheet: Sheet1
Metabolite	Class
2,2-Dimethylsuccinic acid	Fatty Acids
2-Hydroxy-2-methylbutyric acid	Organic Acids
2-Hydroxy-3-methylbutyric acid	Fatty Acids
2-Hydroxybutyric acid	Organic Acids
2-Methy-4-pentenoic acid	Fatty Acids
3,4-Dihydroxyhydrocinnamic acid	Phenylpropanoids
3-Hydroxyphenylacetic acid	Phenols
3-Methyl-2-oxopentanoic acid	Organic Acids
5-Aminolevulinic acid	Amino Acids
Acetylglycine	Amino Acids
Alanine	Amino Acids
alpha-Ketoisovaleric acid	Organic Acids
Aminocaproic acid	Amino Acids
Asparagine	Amino Acids
Citrulline	Amino Acids
Coumaric acid/4-Hydroxycinnamic acid	Phenylpropanoids
DCA	Bile Acids
Dimethylglycine	Amino Acids
Gallic acid	Benzoic Acids
gamma-Glutamylalanine	Peptides
GCDCA	Bile Acids
GDCA	Bile Acids
GHDCA	Bile Acids
Glutaconic acid	Organic Acids
Glutamic acid	Amino Acids
Glutaric acid	Organic Acids
Homocitrulline	Amino Acids
Homovanillic acid	Phenols
Imidazolepropionic acid	Imidazoles
Indole-3-carboxylic acid	Indoles
Isocaproic acid	SCFAs
isoDCA	Bile Acids
Ketoleucine	Organic Acids
Methylsuccinic acid	Fatty Acids
N-Acetyalanine	Amino Acids
N-Acetyaspartic acid	Amino Acids
N-Acetylneuraminic acid	Carbohydrates
N-Acetylserine	Amino Acids
NorDCA	Bile Acids
Norleucine	Amino Acids
N-Phenylacetylphenylalanine	Amino Acids
Oleylcarnitine	Carnitines
Palmitoleic acid	Fatty Acids
Phthalic acid	Benzoic Acids
Pyroglutamic acid	Amino Acids
Pyruvic acid	Organic Acids
Ribulose	Carbohydrates
Salicyluric acid	Benzoic Acids
Shikimic acid	Organic Acids
Stearylcarnitine	Carnitines
TCA	Bile Acids
TDCA	Bile Acids
THDCA	Bile Acids
Threonine	Amino Acids
Tryptophan	Amino Acids
Valine	Amino Acids
Xylulose	Carbohydrates
